# Supplementary material for: Selective Targeting of Regulated Rhabdomyosarcoma Cells by Trinuclear Ruthenium(II)–Arene Complexes
Source: J Med Chem. 2024 Apr 3;67(8):6673–86. doi: 10.1021/acs.jmedchem.4c00256 (PMC11056987; doi:10.1021/acs.jmedchem.4c00256)
Supplement: Supplementary file 2 — jm4c00256_si_002.csv [file jm4c00256_si_002.csv]

Cell line	Cell type	IC50 ± SEM (µM)			S.I.a (FG-0)
		1	2	Cisplatin	1	2	Cisplatin
RD	RMS	17.64 ± 0.59	54.17 ± 4.02*	29.51 ± 1.46	2.05	0.90	1.48
RH-30	RMS	17.02 ± 0.68	50.77 ± 2.89*	36.73 ± 1.03	2.12	0.96	1.18
MCF-7	Breast cancer	23.54 ± 1.48	32.92 ± 1.05	24.92 ± 1.03	1.53	1.48	1.75
MDA-MB-231	Breast cancer	30.20 ± 1.43	39.38 ± 1.44*	24.45 ± 1.03	1.19	1.24	1.78
PANC-1	Pancreatic cancer	19.28 ± 1.16	-	31.08 ± 1.044	1.88	-	1.40
CFPAC-1	Pancreatic cancer	26.71± 1.05	-	18.85 ± 1.07	1.35	-	2.31
FG-0	Human dermal fibroblasts	36.19 ± 1.05*	48.88 ± 1.15*	43.52 ± 1.08*	-	-	-
•* IC50 value extrapolated by Graphpad Prism V8.0.2
•a S.I.: Selectivity Index (IC50 FG-0/ IC50 Cancerous Cell line)
Compound	SMILES
1	Cl[Ru]1(C)[N]2=C(C=CC=C3)C3=CC=C2C4=[N]1C5=C(C=CC=C5)N4CCN(CCN6C7=CC=CC=C7[N]8=C6C9=CC=C%10C(C=CC=C%10)=[N]9[Ru]8(C)Cl)CCN%11C%12=C([N]([Ru]%13(Cl)C)=C%11C%14=[N]%13C(C=CC=C%15)=C%15C=C%14)C=CC=C%12.FP(F)(F)(F)(F)F.Cc%16ccc(C(C)C)cc%16.CC(C)c%17ccc(C)cc%17.Cc%18ccc(C(C)C)cc%18.FP(F)(F)(F)(F)F.FP(F)(F)(F)(F)F
2	Cl[Ru]1(C)[N]2=C(C=CC=C3)C3=CC=C2C4=[N]1C5=C(C=CC=C5)N4CCN(CCN6C7=CC=CC=C7[N]8=C6C9=CC=C%10C(C=CC=C%10)=[N]9[Ru]8(C)Cl)CCN%11C%12=C([N]([Ru]%13(Cl)C)=C%11C%14=[N]%13C(C=CC=C%15)=C%15C=C%14)C=CC=C%12.FP(F)(F)(F)(F)F.Cc%16c(C)c(C)c(C)c(C)c%16C.Cc%17c(C)c(C)c(C)c(C)c%17C.Cc%18c(C)c(C)c(C)c(C)c%18C.FP(F)(F)(F)(F)F.FP(F)(F)(F)(F)F
3	Cl[Ru]1(C)[N]2=C(C=CC=C3)C3=CC=C2C4=[N]1C5=C(C=CC=C5)N4CCN(CCN6C7=CC=CC=C7[N]8=C6C9=CC=C%10C(C=CC=C%10)=[N]9[Ru]8(C)Cl)CCN%11C%12=C([N]([Ru]%13(Cl)C)=C%11C%14=[N]%13C(C=CC=C%15)=C%15C=C%14)C=CC=C%12.FP(F)(F)(F)(F)F.FP(F)(F)(F)(F)F.FP(F)(F)(F)(F)F.c%16ccccc%16.c%17ccccc%17.c%18ccccc%18
